# Supplementary material for: Short-Term Effects of Heat on Mortality and Effect Modification by Air Pollution in 25 Italian Cities
Source: Int J Environ Res Public Health. 2018 Aug 17;15(8):1771. doi: 10.3390/ijerph15081771 (PMC6122066; doi:10.3390/ijerph15081771)
Supplement: Supplementary file 1 [file ijerph-15-01771-s001.zip › Table S1 S2 S3, Figure S1/table S1.xlsx]

## Sheet: Foglio1
Table S1. of age 35+ years residing
		POPULATION
		N	% BY AGE GROUP
	CITY	all ages	35-64	65-74	75-84	85+
NORTH	TREVISO	82208	0.434459	0.11803	0.0894195	0.0396798
	TRIESTE	205523	0.44234	0.13871	0.0975414	0.0460678
	MILANO	1307495	0.43995	0.119526	0.086899	0.0327015
	VENEZIA	270801	0.438414	0.132618	0.0923409	0.0379171
	PADOVA	212989	0.436192	0.11748	0.08692	0.0365371
	ROVIGO	52118	0.458325	0.1053	0.0837523	0.0300856
	TORINO	909538	0.432354	0.120665	0.088114	0.0297547
	PIACENZA	102687	0.430054	0.120259	0.0860576	0.0348632
	FERRARA	134967	0.457512	0.12769	0.096957	0.038402
	PARMA	184467	0.437303	0.109391	0.0794668	0.0341958
	REGGIO EMILIA	167678	0.429412	0.0925285	0.0682618	0.03066
	MODENA	183114	0.433577	0.109615	0.0812499	0.0347598
	BOLOGNA	377220	0.428808	0.120678	0.0983511	0.0445841
	GENOVA	609746	0.43617	0.12859	0.100781	0.0392787
	RIMINI	141505	0.438055	0.109579	0.077976	0.0324936
	TOTAL	4942056	0.436718	0.120486	0.0893426	0.0352305
CENTER	FIRENZE	368901	0.435645	0.11898	0.0942773	0.0433531
	PISA	87440	0.445071	0.12261	0.0909995	0.0387351
	ANCONA	102521	0.425113	0.113128	0.0895134	0.0383629
	ROMA	2743796	0.436218	0.111598	0.0768133	0.0272994
	TOTAL	3302658	0.436044	0.112762	0.0795338	0.0297388
SOUTH	BARI	320150	0.426703	0.102742	0.0736842	0.0242543
	NAPOLI	962940	0.404576	0.0885974	0.0656895	0.0217989
	BRINDISI	89735	0.426656	0.0983117	0.0606341	0.0208837
	TARANTO	193136	0.417773	0.100453	0.0680298	0.0238485
	CAGLIARI	156951	0.458137	0.120585	0.0825544	0.0296143
	PALERMO	656081	0.403094	0.0881035	0.0626096	0.0214059
	TOTAL	2378993	0.412583	0.093804	0.0670279	0.0226684
* Average population 2001-2010 from the National Institute of Statistics (www.demo.istat.it)
