# Supplementary material for: Short-Term Effects of Heat on Mortality and Effect Modification by Air Pollution in 25 Italian Cities
Source: Int J Environ Res Public Health. 2018 Aug 17;15(8):1771. doi: 10.3390/ijerph15081771 (PMC6122066; doi:10.3390/ijerph15081771)
Supplement: Supplementary file 1 [file ijerph-15-01771-s001.zip › Table S1 S2 S3, Figure S1/table S2.xlsx]

## Sheet: PM10
AREA	CITY	PM10 LEVEL
		LOW				MEDIUM				HIGH
		% change	CI 95%			% change	CI 95%			% change	CI 95%
NORTH	TREVISO	-19.9	-39.9	-	0.2	-9.2	-25.3	-	7	4.8	-15	-	24.7
	TRIESTE	4	-7.7	-	15.6	6.1	-3	-	15.2	9.4	-1.4	-	20.3
	MILANO	11.5	-2.4	-	25.3	16.7	9.6	-	23.9	24.4	8.6	-	40.2
	VENEZIA	8.8	-5.1	-	22.7	11.3	-0.3	-	22.9	15.3	0.8	-	29.8
	PADOVA	-2.7	-13.8	-	8.4	2.2	-6.4	-	10.7	7.3	-3.6	-	18.2
	ROVIGO	7.8	-20.8	-	36.4	7.1	-13	-	27.2	5.9	-24.1	-	35.8
	TORINO	-12.7	-41.1	-	15.7	10.1	-1.3	-	21.6	64	4.6	-	123.3
	PIACENZA	-16.2	-39.6	-	7.2	-3.3	-18.5	-	11.9	19.3	-10.1	-	48.7
	FERRARA	13.5	-33.1	-	60.2	29.1	6.8	-	51.5	34.2	-5.5	-	73.9
	PARMA	-8.3	-168.6	-	152.1	25.3	-14.9	-	65.6	-5.7	-167.3	-	156
	REGGIO EMILIA	0	-13	-	12.9	5.5	-3.9	-	14.9	14.9	0.1	-	29.7
	MODENA	19.8	-23.5	-	63.2	9.1	-8.8	-	27.1	-6.7	-47.3	-	34
	BOLOGNA	3.7	-24.1	-	31.6	27	12.7	-	41.3	8.5	-13.2	-	30.1
	GENOVA	19	8.8	-	29.2	17.3	9.9	-	24.7	14.8	5.7	-	23.9
	RIMINI	8	-28.3	-	44.3	17.7	-4.8	-	40.3	33.1	-2.5	-	68.7
CENTER	FIRENZE	2.7	-4	-	9.3	12.1	6.1	-	18	27.8	18.4	-	37.2
	PISA	-0.6	-16.1	-	15	11.6	-3.3	-	26.4	28.9	8.3	-	49.4
	ANCONA	52.5	-108.8	-	213.9	77.8	-1.4	-	156.9	68.6	-129.9	-	267.1
	ROMA	6.7	-3.6	-	17	17	11.4	-	22.5	19.1	10	-	28.2
SOUTH	BARI	16.1	-5.7	-	37.8	28.6	5.7	-	51.4	53.4	22	-	84.8
	NAPOLI	4.5	-15.1	-	24.1	22.7	12.3	-	33	57.7	22.8	-	92.6
	BRINDISI	10.3	-80.9	-	101.5	21.5	-17.2	-	60.2	-4.2	-45.3	-	36.9
	TARANTO	21.1	-2.3	-	44.5	17.2	-1	-	35.3	15.2	-2.8	-	36.6
	CAGLIARI	-1.9	-13.6	-	9.8	2.2	-7.3	-	11.8	4.7	-2.9	-	13
	PALERMO	4.7	-26.7	-	36.1	10.8	-5.7	-	27.2	11.9	-3.9	-	27.6
