# Supplementary material for: Short-Term Effects of Heat on Mortality and Effect Modification by Air Pollution in 25 Italian Cities
Source: Int J Environ Res Public Health. 2018 Aug 17;15(8):1771. doi: 10.3390/ijerph15081771 (PMC6122066; doi:10.3390/ijerph15081771)
Supplement: Supplementary file 1 [file ijerph-15-01771-s001.zip › Table S1 S2 S3, Figure S1/table S3.xlsx]

## Sheet: O3
AREA	CITY	O3 LEVEL
		LOW				MEDIUM				HIGH
		% change	CI 95%			% change	CI 95%			% change	CI 95%
NORTH	TREVISO	-19.6	-39.3	-	0.1	-7.5	-23.3	-	8.4	2.4	-24.7	-	29.5
	TRIESTE	2	-5.7	-	9.6	6.6	0.1	-	13.1	12.5	2.9	-	22.2
	MILANO	9.1	-26.2	-	44.3	7.3	-8.8	-	23.4	14.7	-0.8	-	30.2
	VENEZIA	20.6	7.8	-	33.3	20.5	10	-	31	20.4	5.8	-	35
	PADOVA	-0.1	8.9	-	8.8	4.1	-3.7	-	11.9	9.1	-1.8	-	20
	ROVIGO	-1.7	-21.4	-	18	-3.5	-18.7	-	11.7	-5.9	-26.8	-	14.9
	TORINO	10.1	-6.2	-	26.5	13.4	3.9	-	23	8.3	-3.2	-	19.8
	PIACENZA	44.8	13	-	76.7	29.1	5.3	-	52.9	13.9	-17.3	-	45.2
	FERRARA	10.5	-1.9	-	23	20.6	10	-	31.2	33.3	16.9	-	49.7
	PARMA	7	-5.4	-	19.4	12	1.8	-	22.3	17	3.6	-	30.4
	REGGIO EMILIA	-15.7	-81.2	-	49.7	6.1	-29.3	-	41.6	16.1	-20.3	-	52.4
	MODENA	13.3	0.2	-	26.3	10.4	0.8	-	20	7.5	-4	-	19.1
	BOLOGNA	88.8	-271.6	-	449.3	67.8	-3.5	-	139	76.9	12.5	-	141.4
	GENOVA	-38.7	-70.8	-	-6.6	-22.2	-43.1	-	-1.2	10.1	-10.2	-	30.3
	RIMINI	6.1	-30.2	-	42.4	20	-4.5	-	44.6	38.6	6.3	-	70.8
CENTER	FIRENZE	9.6	-2.5	-	21.6	13.8	5.9	-	21.8	18.3	7.7	-	28.9
	PISA	0	-29.6	-	29.6	24.8	4.2	-	45.4	23.2	-2.7	-	49.1
	ANCONA	-77.2	-322	-	167.5	16.3	-119.5	-	152	264.8	2.1	-	527.6
	ROMA	4.8	-11.3	-	20.9	15.4	6.9	-	23.9	29.6	19.3	-	39.8
SOUTH	BARI	15.1	-26.6	-	56.8	36.1	14.1	-	58.1	53.3	20.8	-	85.8
	NAPOLI	2.3	-10.7	-	15.4	9.1	2.8	-	15.3	11.5	-0.1	-	23.1
	BRINDISI	27.8	-25	-	80.7	14.5	-12.6	-	41.7	2.8	-39.2	-	44.8
	TARANTO	23.1	-15.4	-	61.7	21.6	-5.5	-	48.7	22.7	-13.9	-	59.3
	CAGLIARI	1.6	-9	-	12.3	0.2	-7.6	-	8.1	-1.1	-11	-	8.8
	PALERMO	24.6	15.9	-	33.4	18.1	12.1	-	24.1	12.2	4.9	-	19.5
